# Supplementary material for: Blocking Palmitoylation of Toxoplasma gondii Myosin Light Chain 1 Disrupts Glideosome Composition but Has Little Impact on Parasite Motility
Source: mSphere. 2021 May 19;6(3):e00823-20. doi: 10.1128/mSphere.00823-20 (PMC8265671; doi:10.1128/mSphere.00823-20)
Supplement: TABLE S2 [file msphere.00823-20-st002.xlsx]

## Sheet: S2A
TABLE S2A
Accession	Description	Score	Coverage	# Proteins	# Unique Peptides	# Peptides	# PSMs	# AAs	MW [kDa]	calc. pI
TGME49_255190	organism=Toxoplasma_gondii_ME49 | product=myosin C | location=TGME49_chrVIIb:5017832-5025813(+) | length=1171 | sequence_SO=chromosome | SO=protein_coding	102.763	23.06	1	27	27	36	1171	132.573	7.91357
	A2	Sequence	# PSMs	# Proteins	# Protein Groups	Protein Group Accessions	Modifications	ΔCn	XCorr	Probability	Charge	MH+ [Da]	ΔM [ppm]	RT [min]	# Missed Cleavages
	High	RHLEPDSINISPEER	1	1	1	TGME49_255190		0	4.31847	0	3	1791.9	-0.822866	31.1033	1
	High	SIIYTTAEPLLVAINPFK	2	1	1	TGME49_255190		0	3.8014	0	2	1990.13	1.2282	36.5758	0
	High	HLEPDSINISPEER	2	1	1	TGME49_255190		0	3.7745	0	3	1635.8	1.92501	31.6531	0
	High	FmmLDVSSHR	1	1	1	TGME49_255190	M2(Oxidation); M3(Oxidation)	0	3.57496	0	3	1254.56	-0.275354	30.4798	0
	High	ADFEEVLQSLDAmQITGSK	1	1	1	TGME49_255190	M13(Oxidation)	0	3.537	0	3	2098	0.62257	35.5377	0
	High	TPNFGmAATHIHGSLHVVEQEGmYR	1	1	1	TGME49_255190	M6(Oxidation); M23(Oxidation)	0	3.4658	0	4	2814.31	-0.442552	32.5699	0
	High	NFSEFcSHFR	1	1	1	TGME49_255190	C6(Carbamidomethyl)	0	3.2191	0	3	1330.56	0.308195	32.2406	0
	High	NQSIIVSGESGAGK	2	1	1	TGME49_255190		0	3.11761	0	2	1346.69	0.352433	30.2604	0
	High	KNQSIIVSGESGAGK	1	1	1	TGME49_255190		0	2.95257	0	3	1474.79	-0.183448	29.8255	1
	High	RLEPSGFFLESR	1	1	1	TGME49_255190		0	2.94176	0	3	1437.75	-0.0368817	33.3024	1
	High	STDEGFcGTILR	2	1	1	TGME49_255190	C7(Carbamidomethyl)	0	2.90091	0	2	1355.63	0.427266	32.4684	0
	High	FmMLDVSSHR	1	1	1	TGME49_255190	M2(Oxidation)	0	2.83706	0	3	1238.57	0.32167	31.9639	0
	High	NASKPEmLPPHVFK	2	1	1	TGME49_255190	M7(Oxidation)	0	2.83396	0	3	1610.84	0.849968	30.6818	0
	High	TmVFVKPDAAK	1	1	1	TGME49_255190	M2(Oxidation)	0	2.80611	0	3	1222.65	-0.280464	30.099	0
	High	EALLSGMERPR	1	1	1	TGME49_255190		0	2.77873	0	3	1258.66	0.323502	31.4002	0
	High	AALEDLEGYK	2	1	1	TGME49_255190		0	2.75449	0	2	1108.55	0.476841	32.0663	0
	High	HFIDVVFDmETK	1	1	1	TGME49_255190	M9(Oxidation)	0	2.74448	0	3	1496.71	2.35368	33.4292	0
	High	AALEDLEGYKK	1	1	1	TGME49_255190		0	2.69591	0	2	1236.65	-0.657801	31.0952	1
	High	VGPQVIEGVR	1	1	1	TGME49_255190		0	2.66015	0	2	1053.61	0.433862	30.9207	0
	High	VVSQEANER	1	1	1	TGME49_255190		0	2.62384	0	2	1031.51	1.28525	28.3474	0
	High	TSVLSLSK	2	1	1	TGME49_255190		0	2.62127	0	1	834.493	-0.192132	31.0314	0
	High	KSSVVPFGR	1	1	1	TGME49_255190		0	2.45938	0	2	976.558	0.365152	30.6763	1
	High	RDFSGIVR	1	1	1	TGME49_255190		0	2.3327	0	2	949.522	0.545453	30.5526	1
	High	KEILVK	1	1	1	TGME49_255190		0	2.283	0	2	729.487	0.312385	28.9876	1
	High	SSVVPFGR	2	1	1	TGME49_255190		0	2.26514	0	2	848.463	0.779131	31.3696	0
	High	FFASASSEVR	1	1	1	TGME49_255190		0	2.24005	0	2	1100.54	1.22526	30.9165	0
	High	QVGYAYR	1	1	1	TGME49_255190		0	2.19094	0	2	856.431	0.0100913	29.7525	0
	High	KQTQmILGR	1	1	1	TGME49_255190	M5(Oxidation)	0	2.11771	0	2	1090.6	0.793648	29.3243	1
TGME49_235470	organism=Toxoplasma_gondii_ME49 | product=myosin A | location=TGME49_chrX:4884161-4889835(+) | length=831 | sequence_SO=chromosome | SO=protein_coding	66.6046	24.55	1	14	14	21	831	93.2602	8.1626
	A2	Sequence	# PSMs	# Proteins	# Protein Groups	Protein Group Accessions	Modifications	ΔCn	XCorr	Probability	Charge	MH+ [Da]	ΔM [ppm]	RT [min]	# Missed Cleavages
	High	VSPNINFLISHTVGDIQYNAEGFLFK	1	1	1	TGME49_235470		0	5.05179	0	3	2923.51	4.78613	36.5575	0
	High	IFmGmLDIFGFEVFK	1	1	1	TGME49_235470	M3(Oxidation); M5(Oxidation)	0	4.37727	0	2	1825.9	3.0683	36.5589	0
	High	NPVVAQLFAGIVMEK	2	1	1	TGME49_235470		0	3.74059	0	3	1615.89	-0.410438	36.3715	0
	High	mLIQLHALSVLEALQLR	1	1	1	TGME49_235470	M1(Oxidation)	0	3.65165	0	3	1964.14	0.485632	36.3329	0
	High	NNSLEQFFINITNEmLQK	1	1	1	TGME49_235470	M15(Oxidation)	0	3.60344	0	3	2199.08	-0.0408993	36.4648	0
	High	NQIYTTADPLVVAINPFR	1	1	1	TGME49_235470		0	3.56926	0	2	2032.09	2.49737	36.0199	0
	High	NNSVLAALEDQcLAPGGSDEK	1	1	1	TGME49_235470	C12(Carbamidomethyl)	0	3.12978	0	3	2188.02	0.672521	34.2136	0
	High	AEImEIVQQSK	3	1	1	TGME49_235470	M4(Oxidation)	0	3.08498	0	2	1291.66	1.04058	31.0454	0
	High	YRDTFDLSK	2	1	1	TGME49_235470		0	2.98711	0	3	1144.56	-0.500634	30.8439	1
	High	ELIFTSNAEVIK	1	1	1	TGME49_235470		0	2.9288	0	2	1363.75	0.933584	33.5036	0
	High	DGGIDDAAAIEGK	2	1	1	TGME49_235470		0	2.884	0	2	1231.58	-0.829942	31.0911	0
	High	LAPHVFYTAR	1	1	1	TGME49_235470		0	2.79621	0	3	1174.64	1.99378	31.2104	0
	High	LPSEEYQLGK	1	1	1	TGME49_235470		0	2.71911	0	2	1163.59	0.179376	30.9721	0
	High	cIVQAGTDK	2	1	1	TGME49_235470	C1(Carbamidomethyl)	0	2.51814	0	2	991.488	0.578473	29.3483	0
	High	AEIMEIVQQSK	1	1	1	TGME49_235470		0	2.40711	0	2	1275.66	-0.0617863	32.5741	0
TGME49_233220	organism=Toxoplasma_gondii_ME49 | product=hypothetical protein | location=TGME49_chrVIII:2510489-2516528(-) | length=1476 | sequence_SO=chromosome | SO=protein_coding	12.2168	3.73	1	5	5	5	1476	159.606	6.63916
	A2	Sequence	# PSMs	# Proteins	# Protein Groups	Protein Group Accessions	Modifications	ΔCn	XCorr	Probability	Charge	MH+ [Da]	ΔM [ppm]	RT [min]	# Missed Cleavages
	High	KQNSVLETPDVSQTR	1	1	1	TGME49_233220		0	3.11961	0	3	1701.88	0.867069	30.7194	1
	High	SGDTPLSVEPPR	1	1	1	TGME49_233220		0	2.41171	0	2	1254.63	1.72947	31.2971	0
	High	AAFAVDSSSADK	1	1	1	TGME49_233220		0	2.38942	0	2	1168.55	0.645607	30.2075	0
	High	VSSTGNLSK	1	1	1	TGME49_233220		0	2.16681	0	2	892.474	0.0975277	28.5026	0
	High	LALVLTR	1	1	1	TGME49_233220		0	2.12922	0	2	785.525	0.167272	32.5163	0
TGME49_257680	organism=Toxoplasma_gondii_ME49 | product=myosin light chain MLC1 | location=TGME49_chrVIIb:3911290-3913592(+) | length=213 | sequence_SO=chromosome | SO=protein_coding	4.6041	10.8	1	2	2	2	213	24.1083	4.65283
	A2	Sequence	# PSMs	# Proteins	# Protein Groups	Protein Group Accessions	Modifications	ΔCn	XCorr	Probability	Charge	MH+ [Da]	ΔM [ppm]	RT [min]	# Missed Cleavages
	High	VSTGDAmILAR	1	1	1	TGME49_257680	M7(Oxidation)	0	2.45128	0	2	1149.59	1.06448	30.8453	0
	High	SGDNLDYASFQK	1	1	1	TGME49_257680		0	2.15283	0	2	1344.61	0.495389	31.5841	0

## Sheet: S2B
TABLE S2B
Accession	Description	Score	Coverage	# Proteins	# Unique Peptides	# Peptides	# PSMs	# AAs	MW [kDa]	calc. pI
TGME49_235470	organism=Toxoplasma_gondii_ME49 | product=myosin A | location=TGME49_chrX:4884161-4889835(+) | length=831 | sequence_SO=chromosome | SO=protein_coding	529.757	71.36	1	63	64	180	831	93.2602	8.1626
	A2	Sequence	# PSMs	# Proteins	# Protein Groups	Protein Group Accessions	Modifications	ΔCn	XCorr	Probability	Charge	MH+ [Da]	ΔM [ppm]	RT [min]	# Missed Cleavages
	High	VSPNINFLISHTVGDIQYNAEGFLFK	3	1	1	TGME49_235470		0	6.78987	0	2	2923.5	1.7844	36.5765	0
	High	SSDVHAVDHSGNVYK	5	1	1	TGME49_235470		0	6.07162	0	3	1614.75	0.784007	29.1316	0
	High	RSSDVHAVDHSGNVYK	2	1	1	TGME49_235470		0	5.79879	0	4	1770.85	0.129987	29.0246	1
	High	ALDNLHAVNKSQTIIVSGESGAGK	2	1	1	TGME49_235470		0	5.38183	0	3	2409.28	1.14344	31.52	1
	High	EcLSSWEPLVSVLEAYYAGR	1	1	1	TGME49_235470	C2(Carbamidomethyl)	0	5.37136	0	2	2329.12	1.25599	36.6173	0
	High	SQTIIVSGESGAGKTEATK	2	1	1	TGME49_235470		0	5.00699	0	3	1863.97	0.858982	29.9788	1
	High	NNSVLAALEDQcLAPGGSDEK	5	1	1	TGME49_235470	C12(Carbamidomethyl)	0	4.67705	0	3	2188.03	3.6015	34.0735	0
	High	KRSsDVHAVDHSGNVYK	2	1	1	TGME49_235470	S4(Phospho)	0	4.65007	0	3	1978.91	0.883216	28.9707	2
	High	NQIYTTADPLVVAINPFR	2	1	1	TGME49_235470		0	4.52816	0	2	2032.09	1.83659	35.8739	0
	High	GQLIGSQFLSQLQSLmELINSTEPHFIR	2	1	1	TGME49_235470	M16(Oxidation)	0	4.5225	0	4	3202.67	4.57089	36.65	0
	High	NNSLEQFFINITNEmLQK	3	1	1	TGME49_235470	M15(Oxidation)	0	4.4902	0	2	2199.08	1.82479	36.435	0
	High	IFmGmLDIFGFEVFK	2	1	1	TGME49_235470	M3(Oxidation); M5(Oxidation)	0	4.47381	0	2	1825.9	3.00144	36.5751	0
	High	GFQIWTDLAPSVKEEPDLmFAK	1	1	1	TGME49_235470	M19(Oxidation)	0	4.41584	0	3	2538.26	0.967283	35.2852	1
	High	ELIFTSNAEVIKILTAK	1	1	1	TGME49_235470		0	4.38383	0	3	1890.09	-0.792036	35.5699	1
	High	IQNAIMAANPVLEAFGNAK	1	1	1	TGME49_235470		0	4.34265	0	3	1972.03	1.0048	35.6374	0
	High	DEGVSSKELIFTSNAEVIK	1	1	1	TGME49_235470		0	4.25176	0	3	2066.06	-0.832283	33.3227	1
	High	KAcGLLFLDAER	4	1	1	TGME49_235470	C3(Carbamidomethyl)	0	4.23987	0	2	1392.73	0.292418	33.4149	1
	High	IFMGmLDIFGFEVFK	2	1	1	TGME49_235470	M5(Oxidation)	0	3.98786	0	2	1809.9	0.353315	36.6344	0
	High	mLIQLHALSVLEALQLR	2	1	1	TGME49_235470	M1(Oxidation)	0	3.86425	0	2	1964.14	-0.408691	36.2064	0
	High	NPVVAQLFAGIVMEK	2	1	1	TGME49_235470		0	3.82736	0	2	1615.89	4.16827	36.2092	0
	High	NPVVAQLFAGIVmEK	2	1	1	TGME49_235470	M13(Oxidation)	0	3.76867	0	2	1631.88	1.18439	45.7268	0
	High	DGGIDDAAAIEGK	8	1	1	TGME49_235470		0	3.76534	0	2	1231.58	0.855044	30.8489	0
	High	GQLIGSQFLSQLQSLMELINSTEPHFIR	1	1	1	TGME49_235470		0	3.75185	0	4	3186.67	2.07878	36.7284	0
	High	SQTIIVSGESGAGK	8	1	1	TGME49_235470		0	3.66662	0	2	1333.69	-1.46664	31.2482	0
	High	DGGIDDAAAIEGKNLEVFK	1	1	1	TGME49_235470		0	3.60772	0	3	1961.98	0.134749	33.5819	1
	High	NPVVAQLFAGIVmEKGK	1	1	1	TGME49_235470	M13(Oxidation)	0	3.55611	0	3	1817	0.627935	35.1583	1
	High	QTGAKELTQIQR	2	1	1	TGME49_235470		0	3.52986	0	3	1372.76	0.693782	29.965	1
	High	SYHIFYQMcK	3	1	1	TGME49_235470	C9(Carbamidomethyl)	0	3.44916	0	2	1376.61	-0.0137098	32.345	0
	High	YINPLcLDAPGIDDVAEFHEVcESFR	1	1	1	TGME49_235470	C6(Carbamidomethyl); C22(Carbamidomethyl)	0	3.4319	0	3	3066.41	2.68472	35.3688	0
	High	YRDTFDLSK	2	1	1	TGME49_235470		0	3.40082	0	2	1144.56	-0.168929	30.6893	1
	High	IQNAImAANPVLEAFGNAKTIR	1	1	1	TGME49_235470	M6(Oxidation)	0	3.3742	0	3	2358.26	-0.299305	34.6585	1
	High	LFmWIIAVLNR	2	1	1	TGME49_235470	M3(Oxidation)	0	3.34676	0	2	1391.79	0.998217	36.6032	0
	High	TTSEELKTATALK	2	1	1	TGME49_235470		0	3.31337	0	3	1392.76	0.00718757	30.5175	1
	High	ALDNLHAVNK	2	1	1	TGME49_235470		0	3.31013	0	2	1094.6	0.0486141	29.6696	0
	High	TmVFLKQTGAK	1	1	1	TGME49_235470	M2(Oxidation)	0	3.29375	0	3	1239.68	1.92263	29.9813	1
	High	SSKLPSEEYQLGK	1	1	1	TGME49_235470		0	3.27932	0	3	1465.75	0.33945	30.713	1
	High	AEImEIVQQSK	5	1	1	TGME49_235470	M4(Oxidation)	0	3.26227	0	2	1291.65	-1.98364	30.8327	0
	High	ELIFTSNAEVIK	4	1	1	TGME49_235470		0	3.25727	0	2	1363.75	0.844073	33.5479	0
	High	FGSVVAFLLEK	2	1	1	TGME49_235470		0	3.2198	0	2	1209.69	-0.0492364	35.9255	0
	High	RALDNLHAVNK	2	1	1	TGME49_235470		0	3.21291	0	3	1250.7	-0.273214	29.6174	1
	High	GFQIWTDLAPSVK	4	1	1	TGME49_235470		0	3.08146	0	2	1461.77	-0.40527	35.188	0
	High	FHILPLSEYK	2	1	1	TGME49_235470		0	3.07972	0	2	1246.68	0.065588	33.3269	0
	High	AcGLLFLDAER	1	1	1	TGME49_235470	C2(Carbamidomethyl)	0	3.0316	0	2	1264.64	0.900637	34.4594	0
	High	KPLDWVPSK	3	1	1	TGME49_235470		0	3.0151	0	2	1069.61	1.42774	31.4088	0
	High	RPFKEFLFQFK	1	1	1	TGME49_235470		0	2.96376	0	3	1486.82	1.96337	33.9137	1
	High	cIVQAGTDK	8	1	1	TGME49_235470	C1(Carbamidomethyl)	0	2.92672	0	2	991.487	-0.344915	29.34	0
	High	AEIMEIVQQSK	2	1	1	TGME49_235470		0	2.91837	0	3	1275.66	1.19559	32.5879	0
	High	DLGNTTLDWIVR	4	1	1	TGME49_235470		0	2.78068	0	2	1402.73	0.275501	35.567	0
	High	RSsDVHAVDHSGNVYK	8	1	1	TGME49_235470	S3(Phospho)	0	2.72884	0	2	1850.82	0.654432	29.1524	1
	High	LPSEEYQLGKTmVFLK	1	1	1	TGME49_235470	M12(Oxidation)	0	2.66263	0	3	1898.99	0.526883	33.2412	1
	High	VSYAGNQEIR	3	1	1	TGME49_235470		0	2.65695	0	2	1136.57	1.29262	29.8565	0
	High	FLSTcKNALK	1	1	1	TGME49_235470	C5(Carbamidomethyl)	0	2.64552	0	3	1181.63	0.0892937	30.0046	1
	High	TATALK	9	1	1	TGME49_235470		0	2.64038	0	1	604.366	-0.144361	22.9501	0
	High	NFVDIVFDR	8	1	1	TGME49_235470		0	2.62012	0	2	1124.58	1.73021	34.9862	0
	High	VLTQDEQER	7	1	1	TGME49_235470		0	2.60571	0	2	1117.55	1.26257	45.6902	0
	High	FGSVVAFLLEKSR	1	1	1	TGME49_235470		0	2.50901	0	3	1452.82	1.20885	35.2626	1
	High	LAPHVFYTAR	1	1	1	TGME49_235470		0	2.48011	0	3	1174.64	-0.11063	30.9854	0
	High	FmKNQIYTTADPLVVAINPFR	1	1	1	TGME49_235470	M2(Oxidation)	0	2.46123	0	3	2454.28	-1.49945	35.4878	1
	High	cIKPNDTK	1	1	1	TGME49_235470	C1(Carbamidomethyl)	0	2.43524	0	2	975.494	0.698659	27.8491	0
	High	GADAAMK	1	1	1	TGME49_235470		0	2.4305	0	1	663.313	-0.799404	18.5721	0
	High	TmVFLK	1	1	1	TGME49_235470	M2(Oxidation)	0	2.38754	0	2	754.417	-0.189185	30.5692	0
	High	TGSMDLR	1	1	1	TGME49_235470		0	2.38248	0	2	779.372	0.82081	29.3796	0
	High	SsDVHAVDHSGNVYK	4	1	1	TGME49_235470	S2(Phospho)	0	2.35983	0	3	1694.72	-0.310641	29.3521	0
	High	TEATKQIMR	1	2	2	TGME49_235470 ;TGME49_255190		0	2.29387	0	2	1077.57	0.0277044	29.0985	1
	High	LPSEEYQLGK	1	1	1	TGME49_235470		0	2.27984	0	2	1163.6	1.01864	30.9422	0
	High	QLGYSYR	1	1	1	TGME49_235470		0	2.27511	0	2	886.442	0.352985	30.0495	0
	High	SYHIFYQmcK	2	1	1	TGME49_235470	M8(Oxidation); C9(Carbamidomethyl)	0	2.24918	0	2	1392.61	0.043978	30.9904	0
	High	DEGVSSK	1	1	1	TGME49_235470		0	2.20533	0	1	721.334	-3.22585	15.756	0
	High	FMQLDVGR	1	1	1	TGME49_235470		0	2.20329	0	2	965.488	0.865343	32.2371	0
	High	TTSEELK	2	1	1	TGME49_235470		0	2.184	0	2	807.409	-1.05816	28.0211	0
	High	TATALKK	1	1	1	TGME49_235470		0	2.18262	0	2	732.461	-0.0531839	20.5956	1
	High	TMVFLK	1	1	1	TGME49_235470		0	2.17945	0	2	738.422	0.690093	32.13	0
TGME49_233220	organism=Toxoplasma_gondii_ME49 | product=hypothetical protein | location=TGME49_chrVIII:2510489-2516528(-) | length=1476 | sequence_SO=chromosome | SO=protein_coding	6.38017	2.51	1	2	2	2	1476	159.606	6.63916
	A2	Sequence	# PSMs	# Proteins	# Protein Groups	Protein Group Accessions	Modifications	ΔCn	XCorr	Probability	Charge	MH+ [Da]	ΔM [ppm]	RT [min]	# Missed Cleavages
	High	SATVNQGEGQPTEFAIDATDDGHK	1	1	1	TGME49_233220		0	3.92408	0	3	2488.12	-1.46045	31.7354	0
	High	TVNSmEEFASLVR	1	1	1	TGME49_233220	M5(Oxidation)	0	2.45609	0	2	1498.72	0.0363135	33.1089	0
TGME49_255190	organism=Toxoplasma_gondii_ME49 | product=myosin C | location=TGME49_chrVIIb:5017832-5025813(+) | length=1171 | sequence_SO=chromosome | SO=protein_coding	4.673	1.62	1	1	2	2	1171	132.573	7.91357
	A2	Sequence	# PSMs	# Proteins	# Protein Groups	Protein Group Accessions	Modifications	ΔCn	XCorr	Probability	Charge	MH+ [Da]	ΔM [ppm]	RT [min]	# Missed Cleavages
	High	VGPQVIEGVR	1	1	1	TGME49_255190		0	2.37913	0	2	1053.61	0.8973	31.2874	0
	High	TEATKQIMR	1	2	2	TGME49_235470 ;TGME49_255190		0	2.29387	0	2	1077.57	0.0277044	29.0985	1

## Sheet: S2C
TABLE S2C
Accession	Description	Score	Coverage	# Proteins	# Unique Peptides	# Peptides	# PSMs	# AAs	MW [kDa]	calc. pI
TGME49_235470	organism=Toxoplasma_gondii_ME49 | product=myosin A | location=TGME49_chrX:4884161-4889835(+) | length=831 | sequence_SO=chromosome | SO=protein_coding	231.703	58.97	2	43	44	81	831	93.2602	8.1626
	A2	Sequence	# PSMs	# Proteins	# Protein Groups	Protein Group Accessions	Modifications	ΔCn	XCorr	Probability	Charge	MH+ [Da]	ΔM [ppm]	RT [min]	# Missed Cleavages
	High	EcLSSWEPLVSVLEAYYAGR	1	1	1	TGME49_235470	C2(Carbamidomethyl)	0	5.32273	0	2	2329.12	1.98973	36.6865	0
	High	YINPLcLDAPGIDDVAEFHEVcESFR	1	1	1	TGME49_235470	C6(Carbamidomethyl); C22(Carbamidomethyl)	0	4.78103	0	4	3066.4	-0.464575	35.7659	0
	High	mLIQLHALSVLEALQLR	3	1	1	TGME49_235470	M1(Oxidation)	0	4.59661	0	3	1964.14	0.578857	36.3886	0
	High	SQTIIVSGESGAGKTEATK	1	1	1	TGME49_235470		0	4.5704	0	3	1863.97	0.662513	30.1466	1
	High	NNSLEQFFINITNEmLQK	2	1	1	TGME49_235470	M15(Oxidation)	0	4.42948	0	2	2199.08	1.93581	36.5404	0
	High	IFmGmLDIFGFEVFK	1	1	1	TGME49_235470	M3(Oxidation); M5(Oxidation)	0	4.10299	0	2	1825.89	0.995794	36.6396	0
	High	NPVVAQLFAGIVMEK	2	1	1	TGME49_235470		0	4.07719	0	2	1615.89	0.240006	36.4072	0
	High	NQIYTTADPLVVAINPFR	1	1	1	TGME49_235470		0	4.05385	0	3	2032.09	1.37944	36.0357	0
	High	NNSVLAALEDQcLAPGGSDEK	3	1	1	TGME49_235470	C12(Carbamidomethyl)	0	3.92472	0	3	2188.02	1.17463	34.218	0
	High	GQLIGSQFLSQLQSLmELINSTEPHFIR	1	1	1	TGME49_235470	M16(Oxidation)	0	3.74603	0	3	3202.67	4.36545	36.7234	0
	High	SQTIIVSGESGAGK	4	1	1	TGME49_235470		0	3.507	0	2	1333.7	0.363922	30.4426	0
	High	IQNAIMAANPVLEAFGNAK	1	1	1	TGME49_235470		0	3.49239	0	3	1972.03	0.447696	35.7872	0
	High	KAcGLLFLDAER	2	1	1	TGME49_235470	C3(Carbamidomethyl)	0	3.44129	0	2	1392.73	1.78243	33.7224	1
	High	LYRDEGVSSK	1	1	1	TGME49_235470		0	3.43854	0	2	1153.58	-0.366783	28.9185	1
	High	ELIFTSNAEVIK	2	1	1	TGME49_235470		0	3.41412	0	2	1363.75	0.48603	33.567	0
	High	AEImEIVQQSK	2	1	1	TGME49_235470	M4(Oxidation)	0	3.34077	0	2	1291.66	0.379033	31.0743	0
	High	DGGIDDAAAIEGK	3	1	1	TGME49_235470		0	3.26474	0	2	1231.58	1.05328	31.2828	0
	High	ALDNLHAVNK	2	1	1	TGME49_235470		0	3.21627	0	3	1094.59	-1.44132	29.8609	0
	High	FGSVVAFLLEK	1	1	1	TGME49_235470		0	3.09877	0	2	1209.69	0.455316	36.0542	0
	High	LFmWIIAVLNR	1	1	1	TGME49_235470	M3(Oxidation)	0	3.09787	0	2	1391.79	0.208849	36.6851	0
	High	DEGVSSKELIFTSNAEVIK	1	1	1	TGME49_235470		0	3.062	0	3	2066.06	-3.93418	33.4844	1
	High	IFMGmLDIFGFEVFK	2	1	1	TGME49_235470	M5(Oxidation)	0	3.03585	0	2	1809.9	1.70223	36.7064	0
	High	ELIFTSNAEVIKILTAK	1	1	1	TGME49_235470		0	3.02135	0	3	1890.1	2.37288	35.7191	1
	High	AEIMEIVQQSK	2	1	1	TGME49_235470		0	2.99713	0	2	1275.66	-0.0617863	32.7305	0
	High	RALDNLHAVNK	2	1	1	TGME49_235470		0	2.94793	0	3	1250.7	-0.346416	29.6811	1
	High	SYHIFYQMcK	2	1	1	TGME49_235470	C9(Carbamidomethyl)	0	2.94756	0	3	1376.61	1.19579	32.4947	0
	High	FHILPLSEYK	2	1	1	TGME49_235470		0	2.8911	0	2	1246.68	0.555168	33.5919	0
	High	NFVDIVFDR	4	1	1	TGME49_235470		0	2.89015	0	2	1124.57	0.427636	35.1519	0
	High	RPFKEFLFQFK	1	1	1	TGME49_235470		0	2.75368	0	3	1486.82	1.1013	34.1131	1
	High	KPLDWVPSK	1	1	1	TGME49_235470		0	2.74394	0	2	1069.6	-1.76781	31.5707	0
	High	YRDTFDLSK	2	1	1	TGME49_235470		0	2.72641	0	2	1144.56	0.25768	30.9318	1
	High	ALDNLHAVNKSQTIIVSGESGAGK	1	1	1	TGME49_235470		0	2.64488	0	3	2409.28	1.90344	31.857	1
	High	cIKPNDTK	2	1	1	TGME49_235470	C1(Carbamidomethyl)	0	2.61385	0	2	975.493	0.323248	27.5806	0
	High	SYHIFYQmcK	1	1	1	TGME49_235470	M8(Oxidation); C9(Carbamidomethyl)	0	2.58952	0	3	1392.61	1.76552	31.3083	0
	High	NPVVAQLFAGIVmEKGK	1	1	1	TGME49_235470	M13(Oxidation)	0	2.55232	0	3	1817	1.53489	35.3833	1
	High	NPVVAQLFAGIVmEK	1	1	1	TGME49_235470	M13(Oxidation)	0	2.49262	0	2	1631.88	-0.461286	35.8978	0
	High	VLTQDEQER	4	1	1	TGME49_235470		0	2.45849	0	2	1117.55	1.15334	28.9773	0
	High	DLGNTTLDWIVR	2	1	1	TGME49_235470		0	2.44307	0	2	1402.73	0.623594	35.4117	0
	High	VSPNINFLISHTVGDIQYNAEGFLFK	1	1	1	TGME49_235470		0	2.40582	0	3	2923.51	2.40612	36.5203	0
	High	LPSEEYQLGK	1	1	1	TGME49_235470		0	2.38203	0	2	1163.6	1.01864	31.2043	0
	High	TEATKQImR	1	2	2	TGME49_235470 ;TGME49_255190	M8(Oxidation)	0	2.35282	0	3	1093.57	-0.0791732	28.5248	1
	High	RSSDVHAVDHSGNVYK	1	1	1	TGME49_235470		0	2.33417	0	4	1770.85	0.612518	29.1959	1
	High	TmVFLK	1	1	1	TGME49_235470	M2(Oxidation)	0	2.24081	0	2	754.416	-0.593705	30.8784	0
	High	TGSMDLR	2	1	1	TGME49_235470		0	2.21707	0	2	779.372	-0.197262	29.6797	0
	High	LAPHVFYTAR	3	1	1	TGME49_235470		0	2.18662	0	3	1174.64	0.201135	31.4614	0
	High	SRVLTQDEQER	1	1	1	TGME49_235470		0	2.16341	0	3	1360.68	1.42947	29.0503	1
	High	TMVFLK	1	1	1	TGME49_235470		0	2.15862	0	2	738.422	0.607437	32.4404	0
	High	QEDGDmLK	1	1	1	TGME49_235470	M6(Oxidation)	0	2.15024	0	2	951.41	0.785358	28.2484	0
	High	ILTAK	1	2	1	TGME49_235470		0	1.7863	0	1	545.366	0.39516	28.3984	0
TGME49_233220	organism=Toxoplasma_gondii_ME49 | product=hypothetical protein | location=TGME49_chrVIII:2510489-2516528(-) | length=1476 | sequence_SO=chromosome | SO=protein_coding	15.0735	5.49	1	6	6	6	1476	159.606	6.63916
	A2	Sequence	# PSMs	# Proteins	# Protein Groups	Protein Group Accessions	Modifications	ΔCn	XCorr	Probability	Charge	MH+ [Da]	ΔM [ppm]	RT [min]	# Missed Cleavages
	High	TQLGSLSSSVSTLAPGASVR	1	1	1	TGME49_233220		0	2.80852	0	2	1918.03	0.89839	33.5043	0
	High	AAFAVDSSSADK	1	1	1	TGME49_233220		0	2.63357	0	2	1168.55	0.541144	30.203	0
	High	TAAPIHTQNQAVR	1	1	1	TGME49_233220		0	2.62408	0	3	1406.75	-0.194319	29.4299	0
	High	KQNSVLETPDVSQTR	1	1	1	TGME49_233220		0	2.49928	0	3	1701.88	1.6202	30.8121	1
	High	VSTVSPTTSVSGDR	1	1	1	TGME49_233220		0	2.37462	0	2	1392.7	-0.60673	30.0083	0
	High	LALVLTR	1	1	1	TGME49_233220		0	2.13343	0	2	785.525	0.244972	32.7137	0
TGME49_219850	organism=Toxoplasma_gondii_ME49 | product=prolyl-tRNA synthetase (ProRS) | location=TGME49_chrXII:592887-601806(-) | length=830 | sequence_SO=chromosome | SO=protein_coding	13.6169	8.8	1	5	5	5	830	93.4189	8.07471
	A2	Sequence	# PSMs	# Proteins	# Protein Groups	Protein Group Accessions	Modifications	ΔCn	XCorr	Probability	Charge	MH+ [Da]	ΔM [ppm]	RT [min]	# Missed Cleavages
	High	LAAAPAGGANKPNAPAGK	1	1	1	TGME49_219850		0	3.0976	0	3	1575.86	0.421186	29.4133	0
	High	EAVTDSSmLGVTAK	1	1	1	TGME49_219850	M8(Oxidation)	0	2.74921	0	2	1424.69	-0.630036	30.5942	0
	High	LEELGIGYQLHR	1	1	1	TGME49_219850		0	2.70704	0	3	1427.76	0.344097	32.8796	0
	High	ISTFDEVmPALNR	1	1	1	TGME49_219850	M8(Oxidation)	0	2.60186	0	2	1508.74	0.36763	32.6956	0
	High	GIQAATSHLLGTNFAK	1	1	1	TGME49_219850		0	2.46114	0	3	1628.88	2.08063	33.1699	0
TGME49_255190	organism=Toxoplasma_gondii_ME49 | product=myosin C | location=TGME49_chrVIIb:5017832-5025813(+) | length=1171 | sequence_SO=chromosome | SO=protein_coding	6.63751	2.65	1	2	3	3	1171	132.573	7.91357
	A2	Sequence	# PSMs	# Proteins	# Protein Groups	Protein Group Accessions	Modifications	ΔCn	XCorr	Probability	Charge	MH+ [Da]	ΔM [ppm]	RT [min]	# Missed Cleavages
	High	TEATKQImR	1	2	2	TGME49_235470 ;TGME49_255190	M8(Oxidation)	0	2.35282	0	3	1093.57	-0.0791732	28.5248	1
	High	RLEPSGFFLESR	1	1	1	TGME49_255190		0	2.17026	0	3	1437.75	-1.4378	33.483	1
	High	VGPQVIEGVR	1	1	1	TGME49_255190		0	2.11442	0	2	1053.61	2.28761	31.521	0
TGME49_266640	organism=Toxoplasma_gondii_ME49 | product=Acetyl-coenzyme A synthetase 2, putative | location=TGME49_chrIX:1050563-1059596(+) | length=714 | sequence_SO=chromosome | SO=protein_coding	5.31689	3.22	1	2	2	2	714	79.9399	6.88818
	A2	Sequence	# PSMs	# Proteins	# Protein Groups	Protein Group Accessions	Modifications	ΔCn	XCorr	Probability	Charge	MH+ [Da]	ΔM [ppm]	RT [min]	# Missed Cleavages
	High	VDDTLNVSGHR	1	1	1	TGME49_266640		0	2.84397	0	3	1212.6	-0.59239	29.9223	0
	High	ASQFYTAPTALR	1	1	1	TGME49_266640		0	2.47291	0	2	1325.69	0.177186	32.3997	0
TGME49_249850	organism=Toxoplasma_gondii_ME49 | product=GAP40 protein (GAP40) | location=TGME49_chrXII:4901644-4902919(+) | length=385 | sequence_SO=chromosome | SO=protein_coding	2.38637	2.08	1	1	1	1	385	43.0533	6.62451
	A2	Sequence	# PSMs	# Proteins	# Protein Groups	Protein Group Accessions	Modifications	ΔCn	XCorr	Probability	Charge	MH+ [Da]	ΔM [ppm]	RT [min]	# Missed Cleavages
	High	LPTWQQIR	1	1	1	TGME49_249850		0	2.38637	0	2	1041.58	0.352237	32.8416	0
TGME49_219320	organism=Toxoplasma_gondii_ME49 | product=acid phosphatase GAP50 (GAP50) | location=TGME49_chrXII:969240-972134(-) | length=431 | sequence_SO=chromosome | SO=protein_coding	2.1929	2.55	1	1	1	1	431	46.5774	6.94678
	A2	Sequence	# PSMs	# Proteins	# Protein Groups	Protein Group Accessions	Modifications	ΔCn	XCorr	Probability	Charge	MH+ [Da]	ΔM [ppm]	RT [min]	# Missed Cleavages
	High	ILDYIIVVADR	1	1	1	TGME49_219320		0	2.1929	0	2	1289.75	-0.122412	35.0539	0
TGME49_235402	organism=Toxoplasma_gondii_ME49 | product=CorA family Mg2+ transporter protein | location=TGME49_chrX:4845433-4851865(+) | length=1187 | sequence_SO=chromosome | SO=protein_coding	2.17343	0.76	1	1	1	1	1187	127.515	8.6167
	A2	Sequence	# PSMs	# Proteins	# Protein Groups	Protein Group Accessions	Modifications	ΔCn	XCorr	Probability	Charge	MH+ [Da]	ΔM [ppm]	RT [min]	# Missed Cleavages
	High	GVATVSLPR	1	1	1	TGME49_235402		0	2.17343	0	2	899.531	0.124685	31.2112	0

## Sheet: S2D
TABLE S2D
Accession	Description	Score	Coverage	# Proteins	# Unique Peptides	# Peptides	# PSMs	# AAs	MW [kDa]	calc. pI
TGME49_235470	organism=Toxoplasma_gondii_ME49 | product=myosin A | location=TGME49_chrX:4884161-4889835(+) | length=831 | sequence_SO=chromosome | SO=protein_coding	90.48	32.37	1	22	22	32	831	93.3	8.16
	A2	Sequence	# PSMs	# Proteins	# Protein Groups	Protein Group Accessions	Modifications	ΔCn	XCorr	Probability	Charge	MH+ [Da]	ΔM [ppm]	RT [min]	# Missed Cleavages
	High	mLIQLHALSVLEALQLR	2	1	1	TGME49_235470	M1(Oxidation)	0	4.09	0	3	1964.14	0.95	36.6	0
	High	NNSLEQFFINITNEmLQK	1	1	1	TGME49_235470	M15(Oxidation)	0	3.95	0	3	2199.08	0.13	36.69	0
	High	IFmGmLDIFGFEVFK	1	1	1	TGME49_235470	M3(Oxidation); M5(Oxidation)	0	3.9	0	2	1825.89	1.06	36.79	0
	High	NNSLEQFFINITNEMLQK	1	1	1	TGME49_235470		0	3.89	0	3	2183.08	1.1	36.88	0
	High	NNSVLAALEDQcLAPGGSDEK	3	1	1	TGME49_235470	C12(Carbamidomethyl)	0	3.82	0	3	2188.02	0.59	34.44	0
	High	DGGIDDAAAIEGK	3	1	1	TGME49_235470		0	3.35	0	2	1231.58	0.26	31.32	0
	High	NPVVAQLFAGIVMEK	2	1	1	TGME49_235470		0	3.26	0	2	1615.89	1.37	36.6	0
	High	YRDTFDLSK	2	1	1	TGME49_235470		0	3.21	0	3	1144.56	-0.1	31.1	1
	High	RALDNLHAVNK	1	1	1	TGME49_235470		0	3.21	0	3	1250.7	0.24	29.92	1
	High	ELIFTSNAEVIK	1	1	1	TGME49_235470		0	3.13	0	2	1363.75	0.04	33.77	0
	High	AEImEIVQQSK	1	1	1	TGME49_235470	M4(Oxidation)	0	2.96	0	2	1291.66	0.66	31.2	0
	High	LYRDEGVSSK	1	1	1	TGME49_235470		0	2.94	0	3	1153.58	-0.14	29.09	1
	High	LPSEEYQLGK	1	1	1	TGME49_235470		0	2.78	0	2	1163.59	-0.03	31.2	0
	High	FHILPLSEYK	2	1	1	TGME49_235470		0	2.67	0	3	1246.68	0.52	33.82	0
	High	IQNAImAANPVLEAFGNAK	1	1	1	TGME49_235470	M6(Oxidation)	0	2.66	0	3	1988.03	0.58	35.1	0
	High	LAPHVFYTAR	2	1	1	TGME49_235470		0	2.66	0	3	1174.64	0.59	31.47	0
	High	DLGNTTLDWIVR	1	1	1	TGME49_235470		0	2.66	0	2	1402.73	0.45	35.41	0
	High	SQTIIVSGESGAGK	1	1	1	TGME49_235470		0	2.54	0	2	1333.7	0.36	30.63	0
	High	cIVQAGTDK	1	1	1	TGME49_235470	C1(Carbamidomethyl)	0	2.45	0	2	991.487	-0.28	29.58	0
	High	VSYAGNQEIR	1	1	1	TGME49_235470		0	2.15	0	2	1136.57	0.86	30.2	0
	High	KAcGLLFLDAER	1	1	1	TGME49_235470	C3(Carbamidomethyl)	0	2.09	0	2	1392.73	-0.41	33.97	1
	High	FLSTcK	1	1	1	TGME49_235470	C5(Carbamidomethyl)	0	1.56	0	1	755.375	-0.4	29.52	0
	High	ILTAK	1	1	1	TGME49_235470		0	1.41	0	1	545.366	0.84	28.06	0
TGME49_233220	organism=Toxoplasma_gondii_ME49 | product=hypothetical protein | location=TGME49_chrVIII:2510489-2516528(-) | length=1476 | sequence_SO=chromosome | SO=protein_coding	42.44	9.82	1	13	13	16	1476	159.6	6.64
	A2	Sequence	# PSMs	# Proteins	# Protein Groups	Protein Group Accessions	Modifications	ΔCn	XCorr	Probability	Charge	MH+ [Da]	ΔM [ppm]	RT [min]	# Missed Cleavages
	High	TQLGSLSSSVSTLAPGASVR	1	1	1	TGME49_233220		0	4.12	0	3	1918.03	0.76	33.66	0
	High	KTAAPIHTQNQAVR	2	1	1	TGME49_233220		0	3.59	0	3	1534.84	-0.1	29.17	1
	High	TAAPIHTQNQAVR	1	1	1	TGME49_233220		0	3.26	0	3	1406.75	0.46	29.45	0
	High	VSTVSPTTSVSGDR	1	1	1	TGME49_233220		0	2.95	0	2	1392.7	0.62	30.2	0
	High	FSAENEAVDKPR	1	1	1	TGME49_233220		0	2.92	0	3	1362.66	-0.85	29.93	0
	High	VSTVSPTTSVSGDRGER	2	1	1	TGME49_233220		0	2.56	0	3	1734.86	0.16	29.89	1
	High	TRENSLELPGVAIFDR	1	1	1	TGME49_233220		0	2.56	0	3	1816.96	0.14	34.99	1
	High	KQNSVLETPDVSQTR	1	1	1	TGME49_233220		0	2.47	0	3	1701.88	0.76	30.91	1
	High	TGmFGVGIPYSQHR	2	1	1	TGME49_233220	M3(Oxidation)	0	2.37	0	3	1565.75	1.16	32.54	0
	High	AAFAVDSSSADK	1	1	1	TGME49_233220		0	2.32	0	2	1168.55	-1.13	30.42	0
	High	VIESmVDPDSVcVHLLVK	1	1	1	TGME49_233220	M5(Oxidation); C12(Carbamidomethyl)	0	2.25	0	3	2056.05	2.35	33.79	0
	High	LALVLTR	1	1	1	TGME49_233220		0	2.19	0	2	785.524	-0.22	32.85	0
	High	QNSVLETPDVSQTR	1	1	1	TGME49_233220		0	2.14	0	2	1573.78	-1.11	31.41	0
TGME49_311720	organism=Toxoplasma_gondii_ME49 | product=chaperonin protein BiP | location=TGME49_chrXI:2225378-2228753(-) | length=668 | sequence_SO=chromosome | SO=protein_coding	20.29	13.77	2	7	7	8	668	73.2	5.38
	A2	Sequence	# PSMs	# Proteins	# Protein Groups	Protein Group Accessions	Modifications	ΔCn	XCorr	Probability	Charge	MH+ [Da]	ΔM [ppm]	RT [min]	# Missed Cleavages
	High	IINEPTAAAIAYGLDKK	1	2	1	TGME49_311720		0	3.04	0	3	1787.99	0.41	33.64	1
	High	LADKIEEDDKK	1	1	1	TGME49_311720		0	2.84	0	3	1303.67	-0.11	29.15	2
	High	DKDLLPYEIINK	1	1	1	TGME49_311720		0	2.78	0	3	1460.8	0.74	33.87	1
	High	QVLEDADLQK	1	1	1	TGME49_311720		0	2.63	0	2	1158.6	0.21	30.91	0
	High	AKFEELNSDLFQK	1	1	1	TGME49_311720		0	2.61	0	3	1568.8	1.9	33.31	1
	High	NEATINPTNTLFDVK	2	1	1	TGME49_311720		0	2.2	0	2	1676.85	1.01	34.15	0
	High	ITPSYVAFTDDDRK	1	1	1	TGME49_311720		0	2.12	0	3	1627.79	-1.27	32.27	1
TGME49_219320	organism=Toxoplasma_gondii_ME49 | product=acid phosphatase GAP50 (GAP50) | location=TGME49_chrXII:969240-972134(-) | length=431 | sequence_SO=chromosome | SO=protein_coding	5.35	5.8	1	2	2	2	431	46.6	6.95
	A2	Sequence	# PSMs	# Proteins	# Protein Groups	Protein Group Accessions	Modifications	ΔCn	XCorr	Probability	Charge	MH+ [Da]	ΔM [ppm]	RT [min]	# Missed Cleavages
	High	LVSGTTGETLYTHK	1	1	1	TGME49_219320		0	2.9	0	3	1506.78	1.05	30.8	0
	High	ILDYIIVVADR	1	1	1	TGME49_219320		0	2.44	0	2	1289.75	1.11	35.17	0

## Sheet: S2E
TABLE S2E
Accession	Description	Score	Coverage	# Proteins	# Unique Peptides	# Peptides	# PSMs	# AAs	MW [kDa]	calc. pI
TGME49_219320	organism=Toxoplasma_gondii_ME49 | product=acid phosphatase GAP50 (GAP50) | location=TGME49_chrXII:969240-972134(-) | length=431 | sequence_SO=chromosome | SO=protein_coding	98.9263	34.57	1	13	13	28	431	46.5774	6.94678
	A2	Sequence	# PSMs	# Proteins	# Protein Groups	Protein Group Accessions	Modifications	ΔCn	XCorr	Probability	Charge	MH+ [Da]	ΔM [ppm]	RT [min]	# Missed Cleavages
	High	HSGSLYYAGETGFcLFELTAEGLVTR	2	1	1	TGME49_219320	C14(Carbamidomethyl)	0	7.2209	0	3	2878.38	1.8069	36.6044	0
	High	LAPADATEAAAAENHGYPK	4	1	1	TGME49_219320		0	4.49278	0	4	1896.91	0.574326	30.9999	0
	High	GDSmLQYYLQPLLK	2	1	1	TGME49_219320	M4(Oxidation)	0	4.30407	0	2	1684.86	0.0555324	35.453	0
	High	KSIDAFNFVSQLPEVR	2	1	1	TGME49_219320		0	4.00618	0	3	1849.98	1.11403	35.0308	1
	High	SIDAFNFVSQLPEVR	4	1	1	TGME49_219320		0	3.98273	0	2	1721.88	-0.993388	35.8905	0
	High	TELTYAVTSEQIKDGK	1	1	1	TGME49_219320		0	3.79961	0	3	1782.91	0.702163	31.606	1
	High	LVSGTTGETLYTHKQPLK	2	1	1	TGME49_219320		0	3.58134	0	4	1973.07	1.32554	30.891	1
	High	ILDYIIVVADR	2	1	1	TGME49_219320		0	3.39271	0	2	1289.75	1.29729	35.2331	0
	High	FVGLGNWGSGSYGQK	2	1	1	TGME49_219320		0	3.19787	0	2	1556.75	1.27638	33.8203	0
	High	LVSGTTGETLYTHK	3	1	1	TGME49_219320		0	3.14279	0	2	1506.78	-0.281897	30.5833	0
	High	TELTYAVTSEQIK	1	1	1	TGME49_219320		0	2.9026	0	2	1482.77	0.865785	32.7379	0
	High	TVADTLK	2	1	1	TGME49_219320		0	2.70631	0	1	747.423	-1.78	29.4559	0
	High	TLELAPK	1	1	1	TGME49_219320		0	2.01052	0	1	771.461	-0.000887318	30.788	0
TGME49_266080	organism=Toxoplasma_gondii_ME49 | product=hypothetical protein | location=TGME49_chrIX:1315534-1317720(+) | length=728 | sequence_SO=chromosome | SO=protein_coding	17.1922	9.62	1	6	6	6	728	81.107	8.71924
	A2	Sequence	# PSMs	# Proteins	# Protein Groups	Protein Group Accessions	Modifications	ΔCn	XCorr	Probability	Charge	MH+ [Da]	ΔM [ppm]	RT [min]	# Missed Cleavages
	High	TALFAVEGVHASK	1	1	1	TGME49_266080		0	3.37613	0	3	1329.72	0.412249	32.3902	0
	High	VATEDIGVQTR	1	1	1	TGME49_266080		0	3.09403	0	2	1188.62	0.448269	30.457	0
	High	SEQETESVSR	1	1	1	TGME49_266080		0	2.76341	0	2	1151.52	0.506032	28.5525	0
	High	NVFVAHVTQLR	1	1	1	TGME49_266080		0	2.75412	0	3	1283.72	0.852829	32.4141	0
	High	LIVLTHQDTIK	1	1	1	TGME49_266080		0	2.61584	0	3	1280.76	0.394169	31.7864	0
	High	LVQSQLNEQEVPLR	1	1	1	TGME49_266080		0	2.58863	0	2	1652.9	-0.238047	32.232	0
TGME49_235470	organism=Toxoplasma_gondii_ME49 | product=myosin A | location=TGME49_chrX:4884161-4889835(+) | length=831 | sequence_SO=chromosome | SO=protein_coding	10.7536	5.9	1	4	4	4	831	93.2602	8.1626
	A2	Sequence	# PSMs	# Proteins	# Protein Groups	Protein Group Accessions	Modifications	ΔCn	XCorr	Probability	Charge	MH+ [Da]	ΔM [ppm]	RT [min]	# Missed Cleavages
	High	LPSEEYQLGK	1	1	1	TGME49_235470		0	2.82196	0	2	1163.59	0.0744678	31.1367	0
	High	NPVVAQLFAGIVmEK	1	1	1	TGME49_235470	M13(Oxidation)	0	2.64778	0	3	1631.89	1.55016	36.0725	0
	High	DGGIDDAAAIEGK	1	1	1	TGME49_235470		0	2.64399	0	2	1231.58	-3.30787	31.014	0
	High	AEImEIVQQSK	1	1	1	TGME49_235470	M4(Oxidation)	0	2.63985	0	2	1291.66	0.284526	31.1232	0
TGME49_223940	organism=Toxoplasma_gondii_ME49 | product=GAP45 | location=TGME49_chrX:3440541-3441278(-) | length=245 | sequence_SO=chromosome | SO=protein_coding	18.5589	20	1	4	4	6	245	27.3173	5.07178
	A2	Sequence	# PSMs	# Proteins	# Protein Groups	Protein Group Accessions	Modifications	ΔCn	XCorr	Probability	Charge	MH+ [Da]	ΔM [ppm]	RT [min]	# Missed Cleavages
	High	VAEHSSAAVTDR	1	1	1	TGME49_223940		0	4.75236	0	3	1242.61	-0.0956824	28.6058	0
	High	cGcDLGDQHDENEcPIcR	1	1	1	TGME49_223940	C1(Carbamidomethyl); C3(Carbamidomethyl); C14(Carbamidomethyl); C17(Carbamidomethyl)	0	3.04239	0	3	2234.83	-1.9731	30.4429	0
	High	NAADKAEAER	1	1	1	TGME49_223940		0	2.77453	0	3	1074.52	-0.228227	28.3483	1
	High	AEAAAAAER	3	1	1	TGME49_223940		0	2.67576	0	2	859.427	0.0537353	27.9851	0
									TABLE S2E

## Sheet: S2F
TABLE S2F	TABLE S2F
Accession	Description	Score	Coverage	# Proteins	# Unique Peptides	# Peptides	# PSMs	# AAs	MW [kDa]	calc. pI
TGME49_223940	organism=Toxoplasma_gondii_ME49 | product=GAP45 | location=TGME49_chrX:3440541-3441278(-) | length=245 | sequence_SO=chromosome | SO=protein_coding	161.211	52.24	1	15	15	55	245	27.3173	5.07178
	A2	Sequence	# PSMs	# Proteins	# Protein Groups	Protein Group Accessions	Modifications	ΔCn	XCorr	Probability	Charge	MH+ [Da]	ΔM [ppm]	RT [min]	# Missed Cleavages
	High	LASPEDSASETTmATQPQK	1	1	1	TGME49_223940	M13(Oxidation)	0	4.16878	0	2	2007.92	1.22278	30.1944	0
	High	VAEHSSAAVTDR	6	1	1	TGME49_223940		0	4.07851	0	3	1242.61	-0.16936	28.5369	0
	High	RKAEAAAAAER	3	1	1	TGME49_223940		0	3.82143	0	3	1143.62	-0.144218	27.072	2
	High	KAEAEAAEAER	3	1	1	TGME49_223940		0	3.50097	0	3	1174.57	0.925222	28.4981	1
	High	KEAEDLAEKER	1	1	1	TGME49_223940		0	3.3133	0	3	1317.67	0.550624	28.9037	2
	High	KAEAAAAAER	7	1	1	TGME49_223940		0	3.28163	0	2	987.522	0.17109	24.2552	1
	High	QmQEALKQEEmSPR	1	1	1	TGME49_223940	M2(Oxidation); M11(Oxidation)	0	3.19059	0	3	1736.8	0.558444	29.3494	1
	High	KEAEDLAEK	1	1	1	TGME49_223940		0	3.13689	0	2	1032.52	0.90537	28.6439	1
	High	AEAEAAEAER	1	1	1	TGME49_223940		0	3.04164	0	2	1046.48	0.992328	28.6942	0
	High	HIDLSDAPLLN	2	1	1	TGME49_223940		0	3.02066	0	2	1207.63	-2.54349	33.7811	0
	High	AAAEEAEQR	16	1	1	TGME49_223940		0	2.98049	0	2	974.454	0.524362	27.6306	0
	High	EAEDLAEKER	1	1	1	TGME49_223940		0	2.74807	0	3	1189.57	0.814559	29.0756	1
	High	SVVGYTVTPcDMASIDETAK	1	1	1	TGME49_223940	C10(Carbamidomethyl)	0	2.72526	0	3	2143.99	1.53089	32.5902	0
	High	VAEHsSAAVTDR	1	1	1	TGME49_223940	S5(Phospho)	0	2.72457	0	3	1322.57	-1.09904	28.8288	0
	High	AEAAAAAER	9	1	1	TGME49_223940		0	2.68708	0	2	859.427	-0.0172831	27.1628	0
	High	NAADKAEAER	1	1	1	TGME49_223940		0	2.63162	0	2	1074.52	0.920334	28.2854	1
TGME49_219320	organism=Toxoplasma_gondii_ME49 | product=acid phosphatase GAP50 (GAP50) | location=TGME49_chrXII:969240-972134(-) | length=431 | sequence_SO=chromosome | SO=protein_coding	42.1399	31.09	1	10	10	13	431	46.5774	6.94678
	A2	Sequence	# PSMs	# Proteins	# Protein Groups	Protein Group Accessions	Modifications	ΔCn	XCorr	Probability	Charge	MH+ [Da]	ΔM [ppm]	RT [min]	# Missed Cleavages
	High	HSGSLYYAGETGFcLFELTAEGLVTR	1	1	1	TGME49_219320	C14(Carbamidomethyl)	0	4.92054	0	3	2878.37	1.04353	36.5938	0
	High	TELTYAVTSEQIKDGK	1	1	1	TGME49_219320		0	3.79398	0	3	1782.91	0.188662	31.5569	1
	High	LVSGTTGETLYTHK	1	1	1	TGME49_219320		0	3.39308	0	2	1506.78	0.0421596	30.6193	0
	High	ILDYIIVVADR	1	1	1	TGME49_219320		0	3.3466	0	2	1289.75	-0.122412	35.1943	0
	High	LAPADATEAAAAENHGYPK	2	1	1	TGME49_219320		0	3.33034	0	4	1896.91	-1.22754	31.0922	0
	High	GDSmLQYYLQPLLK	2	1	1	TGME49_219320	M4(Oxidation)	0	3.03509	0	2	1684.86	0.0555324	35.4907	0
	High	LVSGTTGETLYTHKQPLK	1	1	1	TGME49_219320		0	2.99369	0	4	1973.07	-0.77798	30.9744	1
	High	SIDAFNFVSQLPEVR	2	1	1	TGME49_219320		0	2.90663	0	2	1721.89	4.04003	35.7844	0
	High	FVGLGNWGSGSYGQK	1	1	1	TGME49_219320		0	2.88748	0	2	1556.75	3.1583	33.7952	0
	High	TELTYAVTSEQIK	1	1	1	TGME49_219320		0	2.56287	0	3	1482.77	0.547995	32.2903	0
TGME49_235470	organism=Toxoplasma_gondii_ME49 | product=myosin A | location=TGME49_chrX:4884161-4889835(+) | length=831 | sequence_SO=chromosome | SO=protein_coding	10.9605	5.78	1	4	4	4	831	93.2602	8.1626
	A2	Sequence	# PSMs	# Proteins	# Protein Groups	Protein Group Accessions	Modifications	ΔCn	XCorr	Probability	Charge	MH+ [Da]	ΔM [ppm]	RT [min]	# Missed Cleavages
	High	ELIFTSNAEVIK	1	1	1	TGME49_235470		0	2.95496	0	2	1363.75	-0.856635	33.7585	0
	High	AEImEIVQQSK	1	1	1	TGME49_235470	M4(Oxidation)	0	2.78254	0	2	1291.66	0.473539	31.1816	0
	High	LPSEEYQLGK	1	1	1	TGME49_235470		0	2.69666	0	2	1163.6	0.599007	31.1626	0
	High	NPVVAQLFAGIVmEK	1	1	1	TGME49_235470	M13(Oxidation)	0	2.52634	0	3	1631.89	1.77457	36.0488	0
TGME49_257680	organism=Toxoplasma_gondii_ME49 | product=myosin light chain MLC1 | location=TGME49_chrVIIb:3911290-3913592(+) | length=213 | sequence_SO=chromosome | SO=protein_coding	2.89893	12.21	1	1	1	1	213	24.1083	4.65283
	A2	Sequence	# PSMs	# Proteins	# Protein Groups	Protein Group Accessions	Modifications	ΔCn	XCorr	Probability	Charge	MH+ [Da]	ΔM [ppm]	RT [min]	# Missed Cleavages
	High	FVGTSTHPEDNIEDLVEAFAYFDVSK	1	1	1	TGME49_257680		0	2.89893	0	3	2930.38	2.50685	36.6299	0
TGME49_318230	organism=Toxoplasma_gondii_ME49 | product=phosphoglycerate kinase PGKI (PGKI) | location=TGME49_chrIV:1472986-1475939(+) | length=417 | sequence_SO=chromosome | SO=protein_coding	2.59993	3.12	1	1	1	1	417	44.6472	6.99072
	A2	Sequence	# PSMs	# Proteins	# Protein Groups	Protein Group Accessions	Modifications	ΔCn	XCorr	Probability	Charge	MH+ [Da]	ΔM [ppm]	RT [min]	# Missed Cleavages
	High	LGIQDVGAQLTGK	1	1	1	TGME49_318230		0	2.59993	0	2	1299.73	0.916786	33.518	0
TGME49_209030	organism=Toxoplasma_gondii_ME49 | product=actin ACT1 (ACT1) | location=TGME49_chrIb:998462-1000024(+) | length=376 | sequence_SO=chromosome | SO=protein_coding	2.5881	2.66	1	1	1	1	376	41.8809	5.16064
	A2	Sequence	# PSMs	# Proteins	# Protein Groups	Protein Group Accessions	Modifications	ΔCn	XCorr	Probability	Charge	MH+ [Da]	ΔM [ppm]	RT [min]	# Missed Cleavages
	High	AGVAGDDAPR	1	1	1	TGME49_209030		0	2.5881	0	2	928.448	-0.394949	28.9164	0
TGME49_266080	organism=Toxoplasma_gondii_ME49 | product=hypothetical protein | location=TGME49_chrIX:1315534-1317720(+) | length=728 | sequence_SO=chromosome | SO=protein_coding	2.58801	1.51	1	1	1	1	728	81.107	8.71924
	A2	Sequence	# PSMs	# Proteins	# Protein Groups	Protein Group Accessions	Modifications	ΔCn	XCorr	Probability	Charge	MH+ [Da]	ΔM [ppm]	RT [min]	# Missed Cleavages
	High	VATEDIGVQTR	1	1	1	TGME49_266080		0	2.58801	0	2	1188.62	0.550968	30.4248	0

## Sheet: S2G
TABLE S2G
Accession	Description	Score	Coverage	# Proteins	# Unique Peptides	# Peptides	# PSMs	# AAs	MW [kDa]	calc. pI
TGME49_223940	organism=Toxoplasma_gondii_ME49 | product=GAP45 | location=TGME49_chrX:3440541-3441278(-) | length=245 | sequence_SO=chromosome | SO=protein_coding	255.45	54.69	2	16	16	81	245	27.3	5.07
	A2	Sequence	# PSMs	# Proteins	# Protein Groups	Protein Group Accessions	Modifications	ΔCn	XCorr	Probability	Charge	MH+ [Da]	ΔM [ppm]	RT [min]	# Missed Cleavages
	High	cGcDLGDQHDENEcPIcR	2	1	1	TGME49_223940	C1(Carbamidomethyl); C3(Carbamidomethyl); C14(Carbamidomethyl); C17(Carbamidomethyl)	0	5.42	0	3	2234.83	-0.09	30.34	0
	High	RcGcDLGDQHDENEcPIcR	2	1	1	TGME49_223940	C2(Carbamidomethyl); C4(Carbamidomethyl); C15(Carbamidomethyl); C18(Carbamidomethyl)	0	4.77	0	3	2390.93	0.59	30.17	1
	High	LASPEDSASETTmATQPQK	3	1	1	TGME49_223940	M13(Oxidation)	0	4.55	0	3	2007.92	1.12	30.11	0
	High	KAEAAAAAER	35	1	1	TGME49_223940		0	3.93	0	2	987.523	0.67	26.72	1
	High	KEAEDLAEKER	1	1	1	TGME49_223940		0	3.89	0	3	1317.67	1.18	28.92	2
	High	VAEHSSAAVTDR	8	1	1	TGME49_223940		0	3.87	0	3	1242.61	0.49	28.69	0
	High	KEAEDLAEK	1	1	1	TGME49_223940		0	3.83	0	2	1032.52	1.02	28.63	1
	High	RKAEAAAAAER	1	1	1	TGME49_223940		0	3.53	0	3	1143.62	0.26	27.66	2
	High	HIDLSDAPLLN	3	1	1	TGME49_223940		0	3.39	0	2	1207.63	1.6	33.75	0
	High	NAADKAEAER	2	1	1	TGME49_223940		0	3.2	0	2	1074.52	1.37	28.3	1
	High	QmQEALKQEEMSPR	1	1	1	TGME49_223940	M2(Oxidation)	0	3.1	0	3	1720.8	1.37	30.03	1
	High	KAEAEAAEAER	1	1	1	TGME49_223940		0	3.07	0	3	1174.57	0.22	28.49	1
	High	QmQEALKQEEmSPR	1	1	1	TGME49_223940	M2(Oxidation); M11(Oxidation)	0	2.92	0	3	1736.8	1.19	29.39	1
	High	AAAEEAEQR	11	1	1	TGME49_223940		0	2.8	0	2	974.455	0.77	27.86	0
	High	AEAAAAAER	4	1	1	TGME49_223940		0	2.78	0	2	859.427	0.12	27.76	0
	High	VAEHsSAAVTDR	1	1	1	TGME49_223940	S5(Phospho)	0	2.66	0	3	1322.57	0.42	28.84	0
	High	EAEDLAEKER	1	1	1	TGME49_223940		0	2.58	0	3	1189.57	0.89	29.17	1
	High	LAsPEDSASETTmATQPQK	1	1	1	TGME49_223940	S3(Phospho); M13(Oxidation)	0	2.49	0	2	2087.89	1.69	30.23	0
	High	LASPEDSASETTMATQPQK	1	1	1	TGME49_223940		0	2.44	0	2	1991.93	1.5	30.64	0
	High	AREEAER	1	2	1	TGME49_223940		0.1164	2.43	0	2	860.421	-1.08	16.73	1
TGME49_219320	organism=Toxoplasma_gondii_ME49 | product=acid phosphatase GAP50 (GAP50) | location=TGME49_chrXII:969240-972134(-) | length=431 | sequence_SO=chromosome | SO=protein_coding	20.3	12.99	1	4	4	7	431	46.6	6.95
	A2	Sequence	# PSMs	# Proteins	# Protein Groups	Protein Group Accessions	Modifications	ΔCn	XCorr	Probability	Charge	MH+ [Da]	ΔM [ppm]	RT [min]	# Missed Cleavages
	High	LVSGTTGETLYTHK	2	1	1	TGME49_219320		0	3.34	0	3	1506.78	0.86	30.61	0
	High	TELTYAVTSEQIK	3	1	1	TGME49_219320		0	3.17	0	2	1482.77	0.45	32.51	0
	High	FVGLGNWGSGSYGQK	1	1	1	TGME49_219320		0	2.81	0	2	1556.75	-0.61	33.71	0
	High	GDSmLQYYLQPLLK	1	1	1	TGME49_219320	M4(Oxidation)	0	2.76	0	2	1684.86	0.13	35.44	0
TGME49_267430	organism=Toxoplasma_gondii_ME49 | product=DnaJ domain-containing protein | location=TGME49_chrIX:656532-662192(+) | length=425 | sequence_SO=chromosome | SO=protein_coding	19.23	14.35	1	5	5	6	425	48.9	8.82
	A2	Sequence	# PSMs	# Proteins	# Protein Groups	Protein Group Accessions	Modifications	ΔCn	XCorr	Probability	Charge	MH+ [Da]	ΔM [ppm]	RT [min]	# Missed Cleavages
	High	ASSQRPSQSETKPASATQK	2	1	1	TGME49_267430		0	3.88	0	3	1989	0.44	28.43	0
	High	VAAAEASGGAVPQRPSGFSK	1	1	1	TGME49_267430		0	3.72	0	3	1886.97	0.46	30.54	0
	High	KAQEVLmSDTR	1	1	1	TGME49_267430	M7(Oxidation)	0	2.97	0	3	1293.65	0.07	29.3	1
	High	TmGTPSTAAIK	1	1	1	TGME49_267430	M2(Oxidation)	0	2.75	0	2	1093.56	1.55	29.7	0
	High	AQEVLmSDTR	1	1	1	TGME49_267430	M6(Oxidation)	0	2.72	0	2	1165.55	0.72	29.64	0
TGME49_235470	organism=Toxoplasma_gondii_ME49 | product=myosin A | location=TGME49_chrX:4884161-4889835(+) | length=831 | sequence_SO=chromosome | SO=protein_coding	16.35	4.09	1	4	4	5	831	93.3	8.16
	A2	Sequence	# PSMs	# Proteins	# Protein Groups	Protein Group Accessions	Modifications	ΔCn	XCorr	Probability	Charge	MH+ [Da]	ΔM [ppm]	RT [min]	# Missed Cleavages
	High	RALDNLHAVNK	1	1	1	TGME49_235470		0	3.61	0	3	1250.7	-0.13	29.95	1
	High	ALDNLHAVNK	2	1	1	TGME49_235470		0	3.45	0	3	1094.6	0.48	30.14	0
	High	ELIFTSNAEVIK	1	1	1	TGME49_235470		0	3.09	0	2	1363.75	-0.5	33.64	0
	High	AEImEIVQQSK	1	1	1	TGME49_235470	M4(Oxidation)	0	2.92	0	2	1291.66	-0.38	31.27	0
TGME49_209030	organism=Toxoplasma_gondii_ME49 | product=actin ACT1 (ACT1) | location=TGME49_chrIb:998462-1000024(+) | length=376 | sequence_SO=chromosome | SO=protein_coding	10.13	11.97	2	4	4	4	376	41.9	5.16
	A2	Sequence	# PSMs	# Proteins	# Protein Groups	Protein Group Accessions	Modifications	ΔCn	XCorr	Probability	Charge	MH+ [Da]	ΔM [ppm]	RT [min]	# Missed Cleavages
	High	EEYDESGPSIVHR	1	1	1	TGME49_209030		0	3.21	0	3	1517.69	0.03	30.5	0
	High	SYELPDGNIITVGNER	1	1	1	TGME49_209030		0	2.8	0	2	1776.88	0.51	33.57	0
	High	AGVAGDDAPR	1	1	1	TGME49_209030		0	2.44	0	2	928.446	-2.17	28.88	0
	High	GILTLK	1	2	1	TGME49_209030		0	1.69	0	1	644.435	0.52	32.18	0
TGME49_257180	organism=Toxoplasma_gondii_ME49 | product=RecF/RecN/SMC N terminal domain-containing protein | location=TGME49_chrVIIb:4156957-4173980(-) | length=1588 | sequence_SO=chromosome | SO=protein_coding	5.33	0.44	1	1	1	2	1588	181.2	6.65
	A2	Sequence	# PSMs	# Proteins	# Protein Groups	Protein Group Accessions	Modifications	ΔCn	XCorr	Probability	Charge	MH+ [Da]	ΔM [ppm]	RT [min]	# Missed Cleavages
	High	RAEEAER	2	1	1	TGME49_257180		0	2.58	0	2	860.421	-1.37	16.47	1
TGME49_300140	organism=Toxoplasma_gondii_ME49 | product=elongation factor 1-gamma, putative | location=TGME49_chrXII:185954-188540(+) | length=394 | sequence_SO=chromosome | SO=protein_coding	3.1	4.31	1	1	1	1	394	44	6.3
	A2	Sequence	# PSMs	# Proteins	# Protein Groups	Protein Group Accessions	Modifications	ΔCn	XCorr	Probability	Charge	MH+ [Da]	ΔM [ppm]	RT [min]	# Missed Cleavages
	High	AAAKPAQSAGDDEEPAK	1	1	1	TGME49_300140		0	3.1	0	3	1655.79	-1.23	28.72	0
TGME49_257680	organism=Toxoplasma_gondii_ME49 | product=myosin light chain MLC1 | location=TGME49_chrVIIb:3911290-3913592(+) | length=213 | sequence_SO=chromosome | SO=protein_coding	3.04	12.21	1	1	1	1	213	24.1	4.65
	A2	Sequence	# PSMs	# Proteins	# Protein Groups	Protein Group Accessions	Modifications	ΔCn	XCorr	Probability	Charge	MH+ [Da]	ΔM [ppm]	RT [min]	# Missed Cleavages
	High	FVGTSTHPEDNIEDLVEAFAYFDVSK	1	1	1	TGME49_257680		0	3.04	0	3	2930.38	1.26	36.63	0
TGME49_268400	organism=Toxoplasma_gondii_ME49 | product=hypothetical protein | location=TGME49_chrVIII:6456634-6462646(-) | length=709 | sequence_SO=chromosome | SO=protein_coding	2.88	1.97	1	1	1	1	709	78.2	9.83
	A2	Sequence	# PSMs	# Proteins	# Protein Groups	Protein Group Accessions	Modifications	ΔCn	XCorr	Probability	Charge	MH+ [Da]	ΔM [ppm]	RT [min]	# Missed Cleavages
	High	RLEEVASKAEEKVR	1	1	1	TGME49_268400		0	2.88	0	4	1643.9	-7.2	28.59	3
TGME49_266080	organism=Toxoplasma_gondii_ME49 | product=hypothetical protein | location=TGME49_chrIX:1315534-1317720(+) | length=728 | sequence_SO=chromosome | SO=protein_coding	2.51	1.51	1	1	1	1	728	81.1	8.72
	A2	Sequence	# PSMs	# Proteins	# Protein Groups	Protein Group Accessions	Modifications	ΔCn	XCorr	Probability	Charge	MH+ [Da]	ΔM [ppm]	RT [min]	# Missed Cleavages
	High	VATEDIGVQTR	1	1	1	TGME49_266080		0	2.51	0	2	1188.62	0.55	30.43	0

## Sheet: S2H
TABLE S2H
Accession	Description	Score	Coverage	# Proteins	# Unique Peptides	# Peptides	# PSMs	# AAs	MW [kDa]	calc. pI
TGME49_267430	organism=Toxoplasma_gondii_ME49 | product=DnaJ domain-containing protein | location=TGME49_chrIX:656532-662192(+) | length=425 | sequence_SO=chromosome | SO=protein_coding	47.7338	25.41	1	11	11	20	425	48.908	8.82178
	A2	Sequence	# PSMs	# Proteins	# Protein Groups	Protein Group Accessions	Modifications	ΔCn	XCorr	Probability	Charge	MH+ [Da]	ΔM [ppm]	RT [min]	# Missed Cleavages
	High	KAQEVLmSDTR	1	1	1	TGME49_267430	M7(Oxidation)	0	3.21982	0	2	1293.65	0.26748	29.4478	1
	High	TQQQQMTHLK	2	1	1	TGME49_267430		0	2.97659	0	3	1242.63	0.252749	29.4436	0
	High	NDILQAYR	3	1	1	TGME49_267430		0	2.89973	0	2	992.517	1.02172	32.0774	0
	High	AQEVLMSDTR	1	1	1	TGME49_267430		0	2.67119	0	2	1149.56	-0.0878651	30.755	0
	High	KAQEVLMSDTR	2	1	1	TGME49_267430		0	2.49496	0	2	1277.66	2.88331	30.4183	1
	High	VAAAEASGGAVPQRPSGFSK	1	1	1	TGME49_267430		0	2.46371	0	4	1886.97	1.38782	30.8978	0
	High	TmGTPSTAAIK	1	1	1	TGME49_267430	M2(Oxidation)	0	2.46128	0	2	1093.56	0.658268	29.8276	0
	High	ASSQRPSQSETKPASATQK	1	1	1	TGME49_267430		0	2.41123	0	4	1989	-0.121139	28.721	0
	High	mTNEEFFMEIK	1	1	1	TGME49_267430	M1(Oxidation)	0	2.26769	0	2	1434.63	1.56857	34.4718	0
	High	TQQQQmTHLK	3	1	1	TGME49_267430	M6(Oxidation)	0	2.25584	0	3	1258.62	0.0222301	28.3738	0
	High	AQEVLmSDTR	1	1	1	TGME49_267430	M6(Oxidation)	0	2.23393	0	2	1165.55	0.819932	29.7609	0
	High	mDEVLQR	1	1	1	TGME49_267430	M1(Oxidation)	0	2.07141	0	2	906.435	-0.148106	29.5936	0
	High	VTAYLK	1	1	1	TGME49_267430		0	1.92548	0	1	694.414	0.483911	30.1919	0
	High	FGDYK	1	1	1	TGME49_267430		0	1.60402	0	1	629.293	0.480914	29.4701	0
TGME49_235470	organism=Toxoplasma_gondii_ME49 | product=myosin A | location=TGME49_chrX:4884161-4889835(+) | length=831 | sequence_SO=chromosome | SO=protein_coding	23.3738	8.06	1	7	7	9	831	93.2602	8.1626
	A2	Sequence	# PSMs	# Proteins	# Protein Groups	Protein Group Accessions	Modifications	ΔCn	XCorr	Probability	Charge	MH+ [Da]	ΔM [ppm]	RT [min]	# Missed Cleavages
	High	RALDNLHAVNK	1	1	1	TGME49_235470		0	3.23613	0	3	1250.7	0.458799	30.2841	1
	High	YRDTFDLSK	2	1	1	TGME49_235470		0	3.09174	0	3	1144.56	1.09915	31.2443	1
	High	SQTIIVSGESGAGK	1	1	1	TGME49_235470		0	2.96972	0	2	1333.7	0.638505	30.5983	0
	High	ALDNLHAVNK	2	1	1	TGME49_235470		0	2.62698	0	3	1094.6	0.147851	30.3204	0
	High	GFQIWTDLAPSVK	1	1	1	TGME49_235470		0	2.26499	0	2	1461.77	-0.154744	35.6606	0
	High	LAPHVFYTAR	1	1	1	TGME49_235470		0	2.24152	0	3	1174.64	-0.500337	31.8299	0
	High	FHILPLSEYK	1	1	1	TGME49_235470		0	2.22067	0	3	1246.68	-0.214467	34.2866	0
TGME49_257680	organism=Toxoplasma_gondii_ME49 | product=myosin light chain MLC1 | location=TGME49_chrVIIb:3911290-3913592(+) | length=213 | sequence_SO=chromosome | SO=protein_coding	28.2326	34.27	1	5	5	9	213	24.1083	4.65283
	A2	Sequence	# PSMs	# Proteins	# Protein Groups	Protein Group Accessions	Modifications	ΔCn	XCorr	Probability	Charge	MH+ [Da]	ΔM [ppm]	RT [min]	# Missed Cleavages
	High	FVGTSTHPEDNIEDLVEAFAYFDVSK	3	1	1	TGME49_257680		0	5.66075	0	3	2930.38	1.882	36.8006	0
	High	LPNPADVLGPmDK	2	1	1	TGME49_257680	M11(Oxidation)	0	3.20341	0	2	1382.7	0.2776	33.6228	0
	High	QLGLAPSYADK	1	1	1	TGME49_257680		0	2.24502	0	2	1162.61	3.43546	31.6234	0
	High	SGDNLDYASFQK	1	1	1	TGME49_257680		0	2.23582	0	2	1344.61	-1.04796	31.8327	0
	High	VSTGDAmILAR	1	1	1	TGME49_257680	M7(Oxidation)	0	2.1856	0	2	1149.59	0.533553	31.1686	0
	High	VSTGDAMILAR	1	1	1	TGME49_257680		0	2.14091	0	2	1133.6	1.33188	32.3631	0
TGME49_223940	organism=Toxoplasma_gondii_ME49 | product=GAP45 | location=TGME49_chrX:3440541-3441278(-) | length=245 | sequence_SO=chromosome | SO=protein_coding	6.59341	9.39	1	2	2	2	245	27.3173	5.07178
	A2	Sequence	# PSMs	# Proteins	# Protein Groups	Protein Group Accessions	Modifications	ΔCn	XCorr	Probability	Charge	MH+ [Da]	ΔM [ppm]	RT [min]	# Missed Cleavages
	High	VAEHSSAAVTDR	1	1	1	TGME49_223940		0	4.03068	0	3	1242.61	0.199029	28.921	0
	High	KAEAEAAEAER	1	1	1	TGME49_223940		0	2.56273	0	2	1174.57	0.0532857	28.7574	1
TGME49_312990	organism=Toxoplasma_gondii_ME49 | product=DEAD/DEAH box ATP-dependent RNA helicase | location=TGME49_chrXI:3020716-3025702(-) | length=569 | sequence_SO=chromosome | SO=protein_coding	1.71065	1.23	1	1	1	1	569	63.8073	8.93896
	A2	Sequence	# PSMs	# Proteins	# Protein Groups	Protein Group Accessions	Modifications	ΔCn	XCorr	Probability	Charge	MH+ [Da]	ΔM [ppm]	RT [min]	# Missed Cleavages
	High	DVLGAAK	1	1	1	TGME49_312990		0	1.71065	0	1	673.388	-0.123067	29.1967	0

## Sheet: S2I
TABLE S2I
Accession	Description	Score	Coverage	# Proteins	# Unique Peptides	# Peptides	# PSMs	# AAs	MW [kDa]	calc. pI
TGME49_257680	organism=Toxoplasma_gondii_ME49 | product=myosin light chain MLC1 | location=TGME49_chrVIIb:3911290-3913592(+) | length=213 | sequence_SO=chromosome | SO=protein_coding	124.699	81.22	1	10	10	43	213	24.1083	4.65283
	A2	Sequence	# PSMs	# Proteins	# Protein Groups	Protein Group Accessions	Modifications	ΔCn	XCorr	Probability	Charge	MH+ [Da]	ΔM [ppm]	RT [min]	# Missed Cleavages
	High	FVGTSTHPEDNIEDLVEAFAYFDVSK	3	1	1	TGME49_257680		0	7.15296	0	3	2930.38	2.50685	36.5701	0
	High	SGDNLDYASFQK	2	1	1	TGME49_257680		0	3.70114	0	2	1344.61	1.13088	31.8424	0
	High	ELNYFMWMPGFEWRPEPK	1	1	1	TGME49_257680		0	3.5066	0	3	2357.09	1.85577	36.5329	0
	High	VSTGDAMILAR	6	1	1	TGME49_257680		0	3.32712	0	2	1133.6	1.22419	32.3384	0
	High	KQmGNILmTYGEPLTTEEFNALAAEYFTSDQIDYR	1	1	1	TGME49_257680	M3(Oxidation); M8(Oxidation)	0	3.26844	0	3	4091.91	4.28603	36.46	1
	High	VSTGDAmILAR	13	1	1	TGME49_257680	M7(Oxidation)	0	3.17827	0	2	1149.59	1.27685	31.125	0
	High	LPNPADVLGPmDK	2	1	1	TGME49_257680	M11(Oxidation)	0	3.05436	0	2	1382.7	1.16044	33.3191	0
	High	EGGRPAADEDmQEALEEmVEADEMYAR	1	1	1	TGME49_257680	M11(Oxidation); M18(Oxidation)	0	2.63546	0	3	3074.27	1.52421	33.5434	0
	High	QLGLAPSYADK	8	1	1	TGME49_257680		0	2.59909	0	2	1162.61	1.02054	31.5893	0
	High	HGYLTR	4	1	1	TGME49_257680		0	2.23023	0	2	746.394	-1.16567	29.4065	0
	High	LPNPADVLGPMDK	1	1	1	TGME49_257680		0	2.14796	0	2	1366.7	-2.01071	34.0367	0
	High	VGEYDGAcESPScR	1	1	1	TGME49_257680	C8(Carbamidomethyl); C13(Carbamidomethyl)	0	2.05297	0	2	1586.62	-0.326671	29.5851	0
